# Supplementary material for: Heat stress increases immune cell function in Hexacorallia
Source: Front Immunol. 2022 Dec 22;13:1016097. doi: 10.3389/fimmu.2022.1016097 (PMC9815446; doi:10.3389/fimmu.2022.1016097)
Supplement: Supplementary file 1 [file Table_1.xlsx]

## Sheet: Fig4A Mixed effects table
Figure 4A
Table Analyzed	NEM heat ramp
Mixed-effects model (REML)	Matching: Across row
Assume sphericity?	Yes
Alpha	0.05
Fixed effects (type III)	P value	P value summary	Statistically significant (P < 0.05)?	F (DFn	DFd)
Temp	0.0002	***	Yes	F (4	49) = 6.827
Target	<0.0001	****	Yes	F (1	25) = 578.5
Temp x Target	<0.0001	****	Yes	F (4	25) = 88.46
Random effects	SD	Variance
Subject	0.1581	0.02501
Residual	0.05656	0.003199
Was the matching effective?
Chi-square	df	15.95	1
P value	<0.0001
P value summary	****
Is there significant matching (P < 0.05)?	Yes
Difference between column means
Predicted mean of S. aureus	1.352
Predicted mean of Dextran	0.9308
Difference between predicted means	0.421
SE of difference	0.01751
95% CI of difference	0.3850 to 0.4571
Data summary
Number of columns (Target)	2
Number of rows (Temp)	5
Number of subjects (Subject)	54
Number of missing values	24

## Sheet: Fig4A posthoc
Figure 4A
Compare each cell mean with the other cell mean in that row
Number of families	1
Number of comparisons per family	5
Alpha	0.05
Šídák's multiple comparisons test	Predicted (LS) mean diff.	95.00% CI of diff.	Below threshold?	Summary	Adjusted P Value
S. aureus - Dextran
18	5.627e-11	-0.05678 to 0.05678	No	ns	>0.9999
21	0.4269	0.3004 to 0.5534	Yes	****	<0.0001
24	0.636	0.5101 to 0.7619	Yes	****	<0.0001
28	0.7322	0.6063 to 0.8581	Yes	****	<0.0001
34	0.31	0.2193 to 0.4008	Yes	****	<0.0001
Test details	Predicted (LS) mean 1	Predicted (LS) mean 2	Predicted (LS) mean diff.	SE of diff.	N1	N2	t	DF
S. aureus - Dextran
18	1	1	5.627e-11	0.02043	24	15	2.754e-09	25
21	1.582	1.156	0.4269	0.04552	6	3	9.378	25
24	1.498	0.8622	0.636	0.0453	9	3	14.04	25
28	1.401	0.6688	0.7322	0.0453	9	3	16.16	25
34	1.277	0.9673	0.31	0.03266	6	6	9.494	25

## Sheet: Fig4B Mixed effects table
Figure 4B
Table Analyzed	Aposymbiont heat ramp
Mixed-effects model (REML)	Matching: Across row
Assume sphericity?	Yes
Alpha	0.05
Fixed effects (type III)	P value	P value summary	Statistically significant (P < 0.05)?	F (DFn	DFd)
Temp	<0.0001	****	Yes	F (5	44) = 10.63
Target	<0.0001	****	Yes	F (1	30) = 94.15
Temp x Target	<0.0001	****	Yes	F (5	30) = 10.67
Random effects	SD	Variance
Subject	0.06463	0.004177
Residual	0.1552	0.02409
Was the matching effective?
Chi-square	df	0.7647	1
P value	0.3818
P value summary	ns
Is there significant matching (P < 0.05)?	No
Difference between column means
Predicted mean of apo S. aureus	1.358
Predicted mean of Dextran	1.019
Difference between predicted means	0.3384
SE of difference	0.03487
95% CI of difference	0.2671 to 0.4096
Data summary
Number of columns (Target)	2
Number of rows (Temp)	6
Number of subjects (Subject)	50
Number of missing values	14

## Sheet: Fig4B posthoc
Figure 4B
Compare each cell mean with the other cell mean in that row
Number of families	1
Number of comparisons per family	6
Alpha	0.05
Šídák's multiple comparisons test	Predicted (LS) mean diff.	95.00% CI of diff.	Below threshold?	Summary	Adjusted P Value
apo S. aureus - Dextran
22	0.04735	-0.1793 to 0.2740	No	ns	0.9928
25	0.1371	-0.08676 to 0.3610	No	ns	0.4502
28	0.3592	0.1255 to 0.5930	Yes	***	0.0009
30	0.8451	0.5927 to 1.097	Yes	****	<0.0001
32	0.4106	0.1583 to 0.6630	Yes	***	0.0005
34	0.2308	-0.02155 to 0.4832	No	ns	0.0877
Test details	Predicted (LS) mean 1	Predicted (LS) mean 2	Predicted (LS) mean diff.	SE of diff.	N1	N2	t	DF
apo S. aureus - Dextran
22	1.042	0.9951	0.04735	0.08047	11	6	0.5884	30
25	1.104	0.9666	0.1371	0.0795	12	6	1.725	30
28	1.374	1.015	0.3592	0.08301	9	6	4.327	30
30	1.878	1.033	0.8451	0.08961	6	6	9.43	30
32	1.445	1.034	0.4106	0.08961	6	6	4.582	30
34	1.304	1.073	0.2308	0.08961	6	6	2.576	30

## Sheet: Fig4C Mixed effects table
Figure 4C
Table Analyzed	EP symbiont SA dextrane heat ramp
Mixed-effects model (REML)	Matching: Across row
Assume sphericity?	Yes
Alpha	0.05
Fixed effects (type III)	P value	P value summary	Statistically significant (P < 0.05)?	F (DFn	DFd)
Temp	<0.0001	****	Yes	F (5	35) = 8.407
Target	<0.0001	****	Yes	F (1	35) = 28.09
Temp x Target	<0.0001	****	Yes	F (5	35) = 8.530
Random effects	SD	Variance
Subject	0	0
Residual	0.149	0.0222
Was the matching effective?
Chi-square	df
P value
P value summary
Is there significant matching (P < 0.05)?	No
Difference between column means
Predicted mean of S. aureus	1.323
Predicted mean of Dextran	1.082
Difference between predicted means	0.2403
SE of difference	0.04534
95% CI of difference	0.1483 to 0.3323
Data summary
Number of columns (Target)	2
Number of rows (Temp)	6
Number of subjects (Subject)	27
Number of missing values	7

## Sheet: Fig4C posthoc
Figure 4C
Compare each cell mean with the other cell mean in that row
Number of families	1
Number of comparisons per family	6
Alpha	0.05
Bonferroni's multiple comparisons test	Predicted (LS) mean diff.	95.00% CI of diff.	Below threshold?	Summary	Adjusted P Value
S. aureus - Dextran
22	0.01183	-0.3284 to 0.3520	No	ns	>0.9999
25	0.1028	-0.2374 to 0.4430	No	ns	>0.9999
27	0.2664	-0.002519 to 0.5354	No	ns	0.0534
30	0.7814	0.4867 to 1.076	Yes	****	<0.0001
32	0.3516	0.01134 to 0.6918	Yes	*	0.0395
34	-0.07224	-0.3412 to 0.1967	No	ns	>0.9999
Test details	Predicted (LS) mean 1	Predicted (LS) mean 2	Predicted (LS) mean diff.	SE of diff.	N1	N2	t	DF
S. aureus - Dextran
22	1	0.9882	0.01183	0.1217	3	3	0.09726	35
25	1.188	1.085	0.1028	0.1217	3	3	0.8448	35
27	1.291	1.025	0.2664	0.09617	4	6	2.77	35
30	1.846	1.064	0.7814	0.1054	3	6	7.417	35
32	1.5	1.148	0.3516	0.1217	3	3	2.89	35
34	1.112	1.184	-0.07224	0.09617	4	6	0.7511	35

## Sheet: Fig4D Mixed effects table
Figure 4D
Table Analyzed	Aposymbiont and symbiont heat ramp
Mixed-effects model (REML)	Matching: Across row
Assume sphericity?	Yes
Alpha	0.05
Fixed effects (type III)	P value	P value summary	Statistically significant (P < 0.05)?	F (DFn	DFd)
Temperature	<0.0001	****	Yes	F (5	58) = 16.57
Symb vs Apo	0.5456	ns	No	F (1	58) = 0.3695
Temperature x Symb vs Apo	0.7709	ns	No	F (5	58) = 0.5055
Random effects	SD	Variance
Subject	0	0
Residual	0.2138	0.04572
Was the matching effective?
Chi-square	df
P value
P value summary
Is there significant matching (P < 0.05)?	No
Difference between column means
Predicted mean of apo S. aureus	1.358
Predicted mean of sym S. aureus	1.323
Difference between predicted means	0.03506
SE of difference	0.05767
95% CI of difference	-0.08038 to 0.1505
Data summary
Number of columns (Symb vs Apo)	2
Number of rows (Temperature)	6
Number of subjects (Subject)	50
Number of missing values	30

## Sheet: Fig4D posthoc
Figure 4D
Compare each cell mean with the other cell mean in that row
Number of families	1
Number of comparisons per family	6
Alpha	0.05
Bonferroni's multiple comparisons test	Predicted (LS) mean diff.	95.00% CI of diff.	Below threshold?	Summary	Adjusted P Value
apo S. aureus - sym S. aureus
Row 1	0.04248	-0.3380 to 0.4229	No	ns	>0.9999
Row 2	-0.08403	-0.4611 to 0.2930	No	ns	>0.9999
Row 3	0.08286	-0.2681 to 0.4339	No	ns	>0.9999
Row 4	0.03181	-0.3812 to 0.4448	No	ns	>0.9999
Row 5	-0.05478	-0.4678 to 0.3582	No	ns	>0.9999
Row 6	0.192	-0.1850 to 0.5690	No	ns	>0.9999
Test details	Predicted (LS) mean 1	Predicted (LS) mean 2	Predicted (LS) mean diff.	SE of diff.	N1	N2	t	DF
apo S. aureus - sym S. aureus
Row 1	1.042	1	0.04248	0.1393	11	3	0.305	58
Row 2	1.104	1.188	-0.08403	0.138	12	3	0.6089	58
Row 3	1.374	1.291	0.08286	0.1285	9	4	0.6449	58
Row 4	1.878	1.846	0.03181	0.1512	6	3	0.2104	58
Row 5	1.445	1.5	-0.05478	0.1512	6	3	0.3623	58
Row 6	1.304	1.112	0.192	0.138	6	4	1.391	58

## Sheet: Fig5 - T test
	Fig 5A					Fig 5C
	t-Test: Two-Sample Assuming Unequal Variances					t-Test: Two-Sample Assuming Unequal Variances
		Variable 1	Variable 2				Variable 1	Variable 2
	Mean	64342	11440.5			Mean	3508.33	8720.5
	Variance	5.54417e+07	551930			Variance	312794	468355
	Observations	6	6			Observations	6	6
	Hypothesized Mean Difference	0				Hypothesized Mean Difference	0
	df	5				df	10
	t Stat	17.3171				t Stat	-14.4453
	P(T<=t) one-tail	5.88179e-06				P(T<=t) one-tail	2.50956e-08
	t Critical one-tail	2.01505				t Critical one-tail	1.81246
	P(T<=t) two-tail	1.17636e-05				P(T<=t) two-tail	5.01911e-08
	t Critical two-tail	2.57058				t Critical two-tail	2.22814
	Fig 5B					Fig 5D
	t-Test: Two-Sample Assuming Unequal Variances					t-Test: Two-Sample Assuming Unequal Variances
		Variable 1	Variable 2				Variable 1	Variable 2
	Mean	4576.5	9097.5			Mean	130.5	3769.8
	Variance	336904	75736.3			Variance	27470.9	1.75261e+07
	Observations	6	6			Observations	10	10
	Hypothesized Mean Difference	0				Hypothesized Mean Difference	0
	df	7				df	9
	t Stat	-17.2395				t Stat	-2.74685
	P(T<=t) one-tail	2.71401e-07				P(T<=t) one-tail	0.0112965
	t Critical one-tail	1.89458				t Critical one-tail	1.83311
	P(T<=t) two-tail	5.42802e-07				P(T<=t) two-tail	0.022593
	t Critical two-tail	2.36462				t Critical two-tail	2.26216
